# Supplementary material for: What Drives Paramedics to Serve in Rural and Remote Communities?
Source: Healthcare (Basel). 2024 May 23;12(11):1062. doi: 10.3390/healthcare12111062 (PMC11172002; doi:10.3390/healthcare12111062)
Supplement: Supplementary file 1 [file healthcare-12-01062-s001.zip]

Archive with 1 entries (1 files):
- healthcare-3001440-supplementary.pdf
